# Supplementary material for: Eye-Hand Coordination during Dynamic Visuomotor Rotations
Source: PLoS One. 2009 Sep 15;4(9):e7004. doi: 10.1371/journal.pone.0007004 (PMC2737429; doi:10.1371/journal.pone.0007004)
Supplement: Movie S1 — (9.14 MB ZIP) [file pone.0007004.s001.zip]

Archive with 1 entries (1 files):
- movie s1.wmv
